# Supplementary material for: Noninvasive Physical Plasma as Innovative and Tissue-Preserving Therapy for Women Positive for Cervical Intraepithelial Neoplasia
Source: Cancers (Basel). 2022 Apr 12;14(8):1933. doi: 10.3390/cancers14081933 (PMC9027888; doi:10.3390/cancers14081933)
Supplement: Supplementary file 1 [file cancers-14-01933-s001.zip]

Archive with 2 entries (2 files):
- Cancers-1658345-Supplementary Materials.pdf
- cancers-1658345-Supplementary Movie S1.wmv
